# Supplementary material for: Identification of the Major Degradation Pathways of Selumetinib
Source: Pharmaceutics. 2022 Nov 30;14(12):2651. doi: 10.3390/pharmaceutics14122651 (PMC9787286; doi:10.3390/pharmaceutics14122651)
Supplement: Supplementary file 1 [file pharmaceutics-14-02651-s001.zip]

Archive with 1 entries (1 files):
- pharmaceutics-2045321-supplementary.pdf
